# Supplementary material for: Self-Healable and Super-Tough Double-Network Hydrogel Fibers from Dynamic Acylhydrazone Bonding and Supramolecular Interactions
Source: Gels. 2022 Feb 8;8(2):101. doi: 10.3390/gels8020101 (PMC8871786; doi:10.3390/gels8020101)
Supplement: Supplementary file 1 [file gels-08-00101-s001.zip]

Archive with 1 entries (1 files):
- gels-1560865-supplementary.pdf
